# Supplementary material for: Treatment of Food Aversion and Eating Problems in Children with Short Bowel Syndrome: A Systematic Review
Source: Children (Basel). 2022 Oct 19;9(10):1582. doi: 10.3390/children9101582 (PMC9600729; doi:10.3390/children9101582)
Supplement: Supplementary file 1 [file children-09-01582-s001.zip]

Archive with 1 entries (1 files):
- children-1917207-supplementary.pdf
